# Supplementary material for: Digital Acceptance and Commitment Therapy for Lifestyle Change in Overweight Pregnant Women: A Feasibility Pilot Study
Source: Behav Sci (Basel). 2026 Apr 14;16(4):585. doi: 10.3390/bs16040585 (PMC13113308; doi:10.3390/bs16040585)
Supplement: Supplementary file 1 [file behavsci-16-00585-s001.zip]

Archive with 1 entries (1 files):
- behavsci-4189112-Supplementary.pdf
